# Supplementary material for: Solms-laubachia garzeensis (Brassicaceae), a new species from the Hengduan Mountains of Sichuan Province, China
Source: PhytoKeys. 2026 Apr 15;273:93–107. doi: 10.3897/phytokeys.273.177843 (PMC13103667; doi:10.3897/phytokeys.273.177843)
Supplement: XML Treatment for Solms-laubachia garzeensis [file phytokeys.273.177843-treatment1.xml]

<!DOCTYPE tp:taxon-treatment
  PUBLIC "-//TaxonX//DTD Taxonomic Treatment Publishing DTD v0 20100105//EN" "tax-treatment-NSO.dtd">
<tp:taxon-treatment xmlns:tp="http://www.plazi.org/taxpub"><tp:treatment-meta><kwd-group><label>Taxon classification</label><kwd>
                <named-content content-type="kingdom">Plantae</named-content>
              </kwd><kwd>
                <named-content content-type="order">Asparagales</named-content>
              </kwd><kwd>
                <named-content content-type="family">Asparagaceae</named-content>
              </kwd></kwd-group><mixed-citation publication-type="journal"><person-group><name><surname>Fu</surname><given-names>Jie</given-names></name><name><surname>Ma</surname><given-names>Yu</given-names></name><name><surname>Zhao</surname><given-names>Zhongyi</given-names></name><name><surname>Chen</surname><given-names>Hongling</given-names></name><name><surname>Yin</surname><given-names>Hongxiang</given-names></name></person-group><article-title><italic><tp:taxon-name><tp:taxon-name-part taxon-name-part-type="genus" reg="Solms-laubachia">Solms-laubachia</tp:taxon-name-part> <tp:taxon-name-part taxon-name-part-type="species">garzeensis</tp:taxon-name-part></tp:taxon-name></italic> (<tp:taxon-name><tp:taxon-name-part taxon-name-part-type="family" reg="Brassicaceae">Brassicaceae</tp:taxon-name-part></tp:taxon-name>), a new species from the Hengduan Mountains of Sichuan Province, China</article-title><source>PhytoKeys</source><day>15</day><month>04</month><year>2026</year><volume>273</volume><fpage>93</fpage><lpage>107</lpage><pub-id pub-id-type="doi">10.3897/phytokeys.273.177843</pub-id></mixed-citation></tp:treatment-meta><tp:nomenclature><tp:taxon-name><object-id xmlns:xlink="http://www.w3.org/1999/xlink" content-type="arpha" xlink:type="simple">1756AD8F-0EA1-5177-B52D-BEF61A7E70D5</object-id><tp:taxon-name-part taxon-name-part-type="genus" reg="Solms-laubachia">Solms-laubachia</tp:taxon-name-part> <tp:taxon-name-part taxon-name-part-type="species">garzeensis</tp:taxon-name-part><object-id xmlns:xlink="http://www.w3.org/1999/xlink" content-type="ipni" xlink:type="simple">urn:lsid:ipni.org:names:77378626-1</object-id></tp:taxon-name><tp:taxon-authority> J.Fu, Y.Ma &amp; H.X.Yin,</tp:taxon-authority><tp:taxon-status xmlns:xlink="http://www.w3.org/1999/xlink" xlink:type="simple">sp. nov.</tp:taxon-status></tp:nomenclature><tp:treatment-sec sec-type="Diagnosis"><title>Diagnosis.</title><p><italic><tp:taxon-name><tp:taxon-name-part taxon-name-part-type="genus" reg="Solms-laubachia">S.</tp:taxon-name-part> <tp:taxon-name-part taxon-name-part-type="species" reg="garzeensis">garzeensis</tp:taxon-name-part></tp:taxon-name></italic> is morphologically similar to <italic><tp:taxon-name><tp:taxon-name-part taxon-name-part-type="genus" reg="Solms-laubachia">S.</tp:taxon-name-part> <tp:taxon-name-part taxon-name-part-type="species" reg="himalayensis">himalayensis</tp:taxon-name-part></tp:taxon-name></italic>, <italic><tp:taxon-name><tp:taxon-name-part taxon-name-part-type="genus" reg="Solms-laubachia">S.</tp:taxon-name-part> <tp:taxon-name-part taxon-name-part-type="species" reg="stewartii">stewartii</tp:taxon-name-part></tp:taxon-name></italic> and to <italic><tp:taxon-name><tp:taxon-name-part taxon-name-part-type="genus" reg="Solms-laubachia">S.</tp:taxon-name-part> <tp:taxon-name-part taxon-name-part-type="species" reg="linearis">linearis</tp:taxon-name-part></tp:taxon-name></italic>. All four species have rosette-shaped, hairy basal leaves, racemes with bracts throughout the plant, and long, readily cracked and detached siliques. However, by synthesizing the characteristics of simple trichomes, blue-violet petals, large siliques, toothed bracteal leaves and cryptic coloration possessed by the new species, it can be distinctly distinguished from the aforementioned three species (An ink-line drawing of <italic><tp:taxon-name><tp:taxon-name-part taxon-name-part-type="genus" reg="Solms-laubachia">S.</tp:taxon-name-part> <tp:taxon-name-part taxon-name-part-type="species" reg="garzeensis">garzeensis</tp:taxon-name-part></tp:taxon-name></italic> is presented in Fig. <xref ref-type="fig" rid="F7">7</xref>).</p><fig id="F7" position="float" orientation="portrait"><object-id xmlns:xlink="http://www.w3.org/1999/xlink" content-type="doi" xlink:type="simple">10.3897/phytokeys.273.177843.figure7</object-id><object-id xmlns:xlink="http://www.w3.org/1999/xlink" content-type="arpha" xlink:type="simple">0B511AF9-66E3-5CC5-ADA0-3FC87D0193B0</object-id><label>Figure 7.</label><caption><p><italic><tp:taxon-name><tp:taxon-name-part taxon-name-part-type="genus" reg="Solms-laubachia">Solms-laubachia</tp:taxon-name-part> <tp:taxon-name-part taxon-name-part-type="species">garzeensis</tp:taxon-name-part></tp:taxon-name></italic> J.Fu, Y.Ma &amp; H.X.Yin, sp. nov. <bold>A</bold>. Habit; <bold>B</bold>. Sepal; <bold>C</bold>. Petal; <bold>D</bold>. Inner stamen; <bold>E</bold>. Outer stamen; <bold>F</bold>. Pistil; <bold>G</bold>. Stamens and pistil; <bold>H</bold>. Flower and bracts; <bold>I</bold>. Silique. Drawn by Ms. Changyun Dai.</p></caption><graphic xmlns:xlink="http://www.w3.org/1999/xlink" xlink:href="phytokeys-273-093_article-177843__-g007.jpg" id="oo_1595329.jpg" position="float" orientation="portrait" xlink:type="simple"><uri content-type="original_file" xlink:type="simple">https://binary.pensoft.net/fig/1595329</uri></graphic></fig></tp:treatment-sec><tp:treatment-sec sec-type="Type"><title>Type.</title><p><bold>China • Sichuan Province</bold>: Garze County, Shaluli Mountains, on scree slopes, <named-content xmlns:xlink="http://www.w3.org/1999/xlink" content-type="dwc:verbatimCoordinates" xlink:type="simple">31°26.43'N, 99°58.44'E</named-content>, elev. ca. 4700 m, 10 September 2024, <italic>Jie Fu &amp; Yu Ma</italic> FMGZ168 (<bold><italic>holotype</italic></bold>: CDCM!; <bold><italic>isotype</italic></bold>: <named-content xmlns:xlink="http://www.w3.org/1999/xlink" content-type="dwc:institutional_code" xlink:title="Chengdu Institute of Biology, Chinese Academy of Sciences" xlink:href="https://scientific-collections.gbif.org/institution/4d879575-4f03-4388-abe2-909675673889" xlink:type="simple">CDBI</named-content>!, <named-content xmlns:xlink="http://www.w3.org/1999/xlink" content-type="dwc:institutional_code" xlink:title="Kunming Institute of Botany, Chinese Academy of Sciences" xlink:href="https://scientific-collections.gbif.org/institution/6039165f-1334-4ac6-a955-5542100c0e50" xlink:type="simple">KUN</named-content>!).</p></tp:treatment-sec><tp:treatment-sec sec-type="Description"><title>Description.</title><p><bold><italic>Perennial herbs</italic></bold> 1.8–6 cm tall, densely pilose throughout with simple trichomes to 1.5 mm long. <bold><italic>Stems</italic></bold> 4–10 cm tall, simple, pilose. <bold><italic>Basal leaves</italic></bold> fleshy, grayish-green to brownish gray, densely pilose, persistent; petiole 0.5–2.4 cm long, ciliate; leaf blade spatulate or flabellate, 14–25 × 6–12 mm, base cuneate to attenuate, margin with 3–6 teeth, apex acute, rarely entire. <bold><italic>Racemes</italic></bold> 4–25 flowered, bracteate throughout; bracts similar to basal leaves but smaller, adnate to pedicel, with 6–13 sharp teeth; siliqueing pedicels ascending, straight or curved, pilose. <bold><italic>Sepals</italic></bold> free, oblong, 7–10 × 2.5–4 mm, caducous, pilose, margin purple-membranous, base not saccate. <bold><italic>Petals</italic></bold> blue-violet with yellowish-green center, 4.5–6 mm long, 5–7 mm wide; claw 8–10 mm long; limb obovate to broadly so. <bold><italic>Stamens</italic></bold> median filaments 5–8 mm long, lateral filaments 3–5 mm long; anthers 1.8–2.5 mm long. <bold><italic>Silique</italic></bold> lanceolate, 3.7–11.1 cm × 7–14 mm, strongly flattened; valves pilose or glabrous, distinctly veined; septum complete, membranous; style obsolete; stigma 2-lobed. <bold><italic>Seeds</italic></bold> claybank, ovate, biseriate, 4–6 × 2.5–4.5 mm.</p></tp:treatment-sec><tp:treatment-sec sec-type="Phenology"><title>Phenology.</title><p>Flowering period May–June; siliqueing period September–October.</p></tp:treatment-sec><tp:treatment-sec sec-type="Etymology"><title>Etymology.</title><p>This species was discovered in the Shaluli Mountains located at the border between Garze County and Xinlong County (Fig. <xref ref-type="fig" rid="F1">1</xref> and Fig. <xref ref-type="fig" rid="F8">8</xref>). The Shaluli Mountains stretch continuously here, with the highest altitude exceeding 5900 m. Garze means “the place favored by the Bodhisattva” in Tibetan. This is an important economic and cultural center in the northern part of the Kham Tibetan region. The name of this species comes from Garze County, where it was discovered. “Garze” is a transliteration of the Tibetan term “དཀར་མཛེས”, and it is currently the internationally accepted name for this region.</p><fig id="F8" position="float" orientation="portrait"><object-id xmlns:xlink="http://www.w3.org/1999/xlink" content-type="doi" xlink:type="simple">10.3897/phytokeys.273.177843.figure8</object-id><object-id xmlns:xlink="http://www.w3.org/1999/xlink" content-type="arpha" xlink:type="simple">251449C5-E780-538C-B228-AD6CEF259F38</object-id><label>Figure 8.</label><caption><p>Location of the distribution of <italic><tp:taxon-name><tp:taxon-name-part taxon-name-part-type="genus" reg="Solms-laubachia">S.</tp:taxon-name-part> <tp:taxon-name-part taxon-name-part-type="species" reg="garzeensis">garzeensis</tp:taxon-name-part></tp:taxon-name></italic> in Garze, Sichuan.</p></caption><graphic xmlns:xlink="http://www.w3.org/1999/xlink" xlink:href="phytokeys-273-093_article-177843__-g008.jpg" id="oo_1595330.jpg" position="float" orientation="portrait" xlink:type="simple"><uri content-type="original_file" xlink:type="simple">https://binary.pensoft.net/fig/1595330</uri></graphic></fig></tp:treatment-sec><tp:treatment-sec sec-type="Distribution and habitat"><title>Distribution and habitat.</title><p>After years of field survey on <abbrev xmlns:xlink="http://www.w3.org/1999/xlink" xlink:title="Hengduan Mountains" xlink:type="simple">HDM</abbrev>, up to now, we have only discovered this species in the Shaluli Mountains at the border of Garze County and Xinlong County. It grows on gravel slope areas at an altitude of approximately 4700 meters (Fig. <xref ref-type="fig" rid="F1">1</xref>), and its associated plants include <italic><tp:taxon-name><tp:taxon-name-part taxon-name-part-type="genus" reg="Saussurea">Saussurea</tp:taxon-name-part> <tp:taxon-name-part taxon-name-part-type="species" reg="medusa">medusa</tp:taxon-name-part></tp:taxon-name></italic>, <italic><tp:taxon-name><tp:taxon-name-part taxon-name-part-type="genus" reg="Bistorta">Bistorta</tp:taxon-name-part> <tp:taxon-name-part taxon-name-part-type="species" reg="vivipara">vivipara</tp:taxon-name-part></tp:taxon-name></italic>. Currently, <italic><tp:taxon-name><tp:taxon-name-part taxon-name-part-type="genus" reg="Solms-laubachia">S.</tp:taxon-name-part> <tp:taxon-name-part taxon-name-part-type="species" reg="garzeensis">garzeensis</tp:taxon-name-part></tp:taxon-name></italic> is facing threats such as a gradually shrinking distribution area and a decline in population due to human activities. Due to global warming and human disturbance, the habitat and distribution range of <italic><tp:taxon-name><tp:taxon-name-part taxon-name-part-type="genus" reg="Solms-laubachia">S.</tp:taxon-name-part> <tp:taxon-name-part taxon-name-part-type="species" reg="garzeensis">garzeensis</tp:taxon-name-part></tp:taxon-name></italic> have been steadily diminishing. Concurrently, due to pronounced geographical isolation, the population faces a potential risk of inbreeding depression.</p><p>Applying the <abbrev xmlns:xlink="http://www.w3.org/1999/xlink" xlink:title="International Union for Conservation of Nature" xlink:type="simple">IUCN</abbrev> Red List Categories and Criteria (Version 16.0, <xref ref-type="bibr" rid="B10">IUCN Standards and Petitions Committee 2024</xref>), our assessment demonstrates that the results are consistent with [B1ab (i, ii, iii) ]and (C1), extent of occurrence (<abbrev xmlns:xlink="http://www.w3.org/1999/xlink" xlink:title="extent of occurrence" xlink:type="simple">EOO</abbrev>) &lt; 100 km<sup>2</sup> (B1), severely fragmented habitat (a), with continuing decline (b) in extent of occurrence (i), area of occupancy (ii) and area, extent and/or quality of habitat (iii). The number of mature individuals within this population is less than 250 and continues to decline (C1). We provisionally assess it as Critically Endangered (<abbrev xmlns:xlink="http://www.w3.org/1999/xlink" xlink:title="critically endangered" xlink:type="simple">CR</abbrev>).</p></tp:treatment-sec><tp:treatment-sec sec-type="Additional specimens examined (paratypes)"><title>Additional specimens examined (paratypes).</title><p>The same locality as holotype, May 29, 2025, <italic>Jie Fu &amp; Yu Ma</italic>, FJMYGZ201 (CDCM! , <named-content xmlns:xlink="http://www.w3.org/1999/xlink" content-type="dwc:institutional_code" xlink:title="Kunming Institute of Botany, Chinese Academy of Sciences" xlink:href="https://scientific-collections.gbif.org/institution/6039165f-1334-4ac6-a955-5542100c0e50" xlink:type="simple">KUN</named-content>!).</p></tp:treatment-sec><tp:treatment-sec><!--Section generated to contain objects referenced in tp:taxon-treatment.--><fig id="F1" position="float" orientation="portrait"><object-id xmlns:xlink="http://www.w3.org/1999/xlink" content-type="doi" xlink:type="simple">10.3897/phytokeys.273.177843.figure1</object-id><object-id xmlns:xlink="http://www.w3.org/1999/xlink" content-type="arpha" xlink:type="simple">7180D792-312D-5E27-936F-87CADFE2FE6A</object-id><label>Figure 1.</label><caption><p><bold>A</bold>. Shaluli Mountains; <bold>B, C</bold>. Habitat; <bold>D, E</bold>. Plants: Growing on gray limestone scree, leaves nearly gray; <bold>F, G</bold>. Plants: Growing on brownish-gray scree, leaves brownish-gray.</p></caption><graphic xmlns:xlink="http://www.w3.org/1999/xlink" xlink:href="phytokeys-273-093_article-177843__-g001.jpg" id="oo_1595323.jpg" position="float" orientation="portrait" xlink:type="simple"><uri content-type="original_file" xlink:type="simple">https://binary.pensoft.net/fig/1595323</uri></graphic></fig></tp:treatment-sec><ref-list><ref id="B10"><mixed-citation xmlns:xlink="http://www.w3.org/1999/xlink" xlink:type="simple">IUCN Standards and Petitions Committee (2024) Guidelines for Using the IUCN Red List Categories and Criteria. Version 16. Prepared by the Standards and Petitions Committee [accessed 28 December 2024].</mixed-citation></ref></ref-list></tp:taxon-treatment>
